# Supplementary material for: Sex Differences in Frequency of Instrumental Activities of Daily Living after Cardiac Rehabilitation and Its Impact on Outcomes in Patients with Heart Failure
Source: J Cardiovasc Dev Dis. 2022 Aug 31;9(9):289. doi: 10.3390/jcdd9090289 (PMC9502306; doi:10.3390/jcdd9090289)
Supplement: Supplementary file 1 [file jcdd-09-00289-s001.zip]

Archive with 1 entries (1 files):
- jcdd-1809421-supplementary.pdf
